# Supplementary material for: Impact of the Whole Genome Duplication Event on PYK Activity and Effects of a PYK1 Mutation on Metabolism in S. cerevisiae
Source: Front Mol Biosci. 2021 Mar 16;8:656461. doi: 10.3389/fmolb.2021.656461 (PMC8007964; doi:10.3389/fmolb.2021.656461)
Supplement: Supplementary Table 1 — Manuscript data. [file Table_1.XLSX]

## Sheet: PYK Activity
Yeast	FBP (mM)	PYK Activity (Δ Absorbance at 340/mg protein)
S. baynus PYK1	0	5.25581
S. baynus PYK1	0	5.18605
S. baynus PYK1	0	6.13953
S. baynus PYK1	1	49.3256
S. baynus PYK1	1	41.7907
S. baynus PYK1	1	37.4651
S. baynus PYK2	0	8.46667
S. baynus PYK2	0	10.5667
S. baynus PYK2	0	9.26667
S. baynus PYK2	1	9.33333
S. baynus PYK2	1	10.35
S. baynus PYK2	1	10.7333
S. Cerevisiae PYK1	0	3.6
S. Cerevisiae PYK1	0	2.46
S. Cerevisiae PYK1	0	3.62
S. Cerevisiae PYK1	1	89.36
S. Cerevisiae PYK1	1	80.72
S. Cerevisiae PYK1	1	77
S. Cerevisiae PYK2	0	11.68
S. Cerevisiae PYK2	0	17.4
S. Cerevisiae PYK2	0	14.88
S. Cerevisiae PYK2	1	16.56
S. Cerevisiae PYK2	1	14.32
S. Cerevisiae PYK2	1	16.08
K. polysporus	0	7.27273
K. polysporus	0	8.10909
K. polysporus	0	7.8
K. polysporus	1	135.891
K. polysporus	1	132.618
K. polysporus	1	147.564
S. kluyveri	0	49.0667
S. kluyveri	0	48.9556
S. kluyveri	0	49.0667
S. kluyveri	1	137.956
S. kluyveri	1	136.644
S. kluyveri	1	131.556
K. Lactis	0	53.3563
K. Lactis	0	58.7816
K. Lactis	0	61.4713
K. Lactis	1	142.736
K. Lactis	1	141.839
K. Lactis	1	146.23
C. Albicans	0	111.57
C. Albicans	0	103.871
C. Albicans	0	106.989
C. Albicans	1	161.763
C. Albicans	1	165.462
C. Albicans	1	177.978

## Sheet: Glucose and EtOH
Yeast	Time (h)	Glucose Concentration (g/L)	Ethanol Concentration (g/L)
WT	4	116.718	21.6384
WT	4	119.292	20.693
WT	4	116.174	22.7454
T403E	4	141.974	9.67984
T403E	4	147.272	6.5658
T403E	4	144.968	7.63872
WT	8	71.1238	39.9592
WT	8	74.6888	37.9006
WT	8	67.4228	40.1292
T403E	8	115.991	17.2248
T403E	8	122.975	13.5217
T403E	8	120.732	14.634
WT	18	14.7909	63.1132
WT	18	18.1066	59.9496
WT	18	12.3335	63.8254
T403E	18	80.5216	28.2526
T403E	18	84.1585	27.4851
T403E	18	80.6004	28.1074
WT	20	6.78568	65.6323
WT	20	9.89004	62.2181
WT	20	4.42336	65.6971
T403E	20	73.6272	30.2848
T403E	20	73.9158	29.4826
T403E	20	71.1752	30.8047

## Sheet: Oxygen Consumption
Yeast	O2 Consumption (mg/(mL x min x OD))
WT	1.65514
WT	1.3049
WT	1.96944
T403E	2.96592
T403E	2.82032
T403E	3.02515
